# Supplementary material for: Increase of isoflavones in the aglycone form in soybeans by targeted crossings of cultivated breeding material
Source: Sci Rep. 2019 Jul 17;9:10341. doi: 10.1038/s41598-019-46817-1 (PMC6637268; doi:10.1038/s41598-019-46817-1)
Supplement: Supplementary file 1 — Dataset 1 [file 41598_2019_46817_MOESM1_ESM.xlsx]

## Sheet: Sheet1
Supplementary Table S1. Isoflavone composition of soybean samples from four different maturity groups (00, 0, I, and II)
Samples							mg/g DM
	DZ	DZI	ACDZI	MDZI	TDZI	GLY	GLYI	ACGLY	MGLYI	TGLYI	GE	GEI	ACGEI	MGEI	TGEI	TOTAL ISOFLAVONES
00
NS Virtus	0.03	1	0.25	3.01	4.29	0.04	0.13	0.03	0.12	0.32	0.02	0.03	/	0.75	0.8	5.42
NS Mercury	0.02	0.54	0.25	2.11	2.92	0.04	0.18	0.02	0.17	0.41	0.01	0.04	/	0.69	0.74	4.07
NS Alfa	0.07	0.25	0.09	1.02	1.43	/	0.13	/	0.27	0.41	/	0.03	/	0.31	0.33	2.16
NS - L - 400093	/	0.16	/	0.7	0.86	/	0.07	/	0.14	0.21	/	0.01	/	0.22	0.23	1.29
NS - L - 400095	/	0.17	0.05	0.64	0.87	0.01	0.09	/	0.15	0.24	/	0.01	/	0.46	0.47	1.57
NS Sirena	0.02	0.35	/	0.54	0.91	0.01	0.07	0.04	0.15	0.26	/	0.06	/	0.12	0.19	1.36
0
NS Maximus	0.01	0.36	0.21	1.57	2.15	0.04	0.09	0.01	0.1	0.24	0.01	0.03	/	0.57	0.6	3
NS Zenit	/	0.23	0.06	0.82	1.1	/	0.04	/	0.11	0.15	/	0.01	/	0.38	0.39	1.64
NS - L - 401105	/	0.15	0.04	0.72	0.91	/	0.07	/	0.12	0.19	/	0.01	/	0.54	0.55	1.64
I													/
Victoria	0.02	0.78	0.2	2.32	3.33	0.03	0.12	0.02	0.1	0.29	0.01	0.03	/	0.57	0.61	4.22
AP1650	/	0.41	0.13	1.38	1.92	0.03	0.08	0.01	0.08	0.2	0.01	0.02	/	0.36	0.39	2.51
L 1214	/	0.33	0.13	0.54	1	0.02	0.07	0.04	0.12	0.26	0.01	0.03	/	0.36	0.39	1.65
NS-L-121	0.02	0.4	0.17	1.52	2.1	0.03	0.14	0.02	0.14	0.33	0	0.04	0.01	0.48	0.53	2.96
NS-L-129	0.01	0.51	0.15	1.68	2.35	0.02	0.05	0.02	0.05	0.15	0.01	0.03	/	0.43	0.47	2.97
NS - L - 410053	/	0.11	/	0.46	0.57	/	0.08	/	0.08	0.16	/	/	/	0.11	0.11	0.84
NS - L - 410071	/	0.2	0.09	0.82	1.11	/	0.04	/	0.09	0.13	/	0.01	/	0.59	0.6	1.85
NS Optimus	/	0.26	0.05	0.43	0.75	0.02	0.09	0.01	0.15	0.27	/	0.06	/	0.12	0.17	1.19
II
NS-L-134	0.02	0.24	0.15	0.45	0.87	0.03	0.12	0.03	0.2	0.38	/	0.03	/	0.36	0.39	1.64
NS Sirius	/	0.25	0.03	0.69	0.96	/	0.06	/	0.12	0.17	/	0.01	/	0.13	0.14	1.27
NS - L - 420073	/	0.2	0.02	0.63	0.86	/	0.09	/	0.12	0.21	/	0.01	/	0	0.01	1.07
NS-L-146	/	0.13	/	0.37	0.5	/	0.04	/	0.07	0.1	/	/	/	0.08	0.08	0.69
NS-L-157	/	0.2	/	0.47	0.67	0.02	0.04	/	0.07	0.13	/	/	/	0.09	0.09	0.89
IA2001	/	0.15	0.09	0.29	0.53	0.01	0.08	0.02	0.13	0.24	/	0.02	/	0.26	0.25	1.05
	*DZ – daidzein. DZI – daidzin. ACDZI - acetyl daidzin. MDZI - malonyl daidzin. GLY-glycitein. GLYI – glycitin. ACGLYI- acetyl glycitin. MGLYI - malonyl glycitin. GE-genistein. GEI – genistin. ACGEI - acetyl genistin. MGEI - malonyl genistin. TDZ- total daidzein. TGLY- total glycitein. TGE – total genistein.
